# Supplementary material for: Aerobic Exercise Response Variation and Cardiorespiratory Fitness in Adults with Coronary Heart Disease: An SDir Meta-Analysis of Randomized Controlled Trials
Source: J Cardiovasc Dev Dis. 2026 Jul 3;13(7):307. doi: 10.3390/jcdd13070307 (PMC13409841; doi:10.3390/jcdd13070307)
Supplement: Supplementary file 1 [file jcdd-13-00307-s001.zip]

Archive with 1 entries (1 files):
- IIRD_Exercise_CHD_VO2_JCDD_Supplementary Files.pdf
